# Supplementary material for: Prognostic Value of a Histopathological Scoring System and the Ki67 Proliferation Index in Dogs With Phaeochromocytoma
Source: Vet Comp Oncol. 2025 Sep 3;24(1):11–20. doi: 10.1111/vco.70021 (PMC12875748; doi:10.1111/vco.70021)
Supplement: Supplementary file 2 — Table S1 vco70021‐sup‐0002‐TableS1.xlsx [file VCO-24-11-s001.xlsx]

## Sheet: Supplementary data
		Growth pattern				Necrosis					Cellularity				Cellular monotony				Tumour cell spindling					Atypical mitotic figure(s)				Extension into adipose tissue					Vascular invasion				Capsular invasion				Nuclear pleomorphism				Ki67 proliferation index (%)				Composite score
	Dog ID	AMR score 1	AMR score 2	GG score 1	GG score 2	AMR score 1	AMR score 2	GG score 1	GG score 2	Final score	AMR score 1	AMR score 2	GG score 1	GG score 2	AMR score 1	AMR score 2	GG score 1	GG score 2	AMR score 1	AMR score 2	GG score 1	GG score 2	Final score	AMR score 1	AMR score 2	GG score 1	GG score 2	AMR score 1	AMR score 2	GG score 1	GG score 2	Final score	AMR score 1	AMR score 2	GG score 1	GG score 2	AMR score 1	AMR score 2	GG score 1	GG score 2	AMR score 1	AMR score 2	GG score 1	GG score 2	AMR score 1	MvdB score 1	MvdB score 2	Final score	Necrosis
	1	2	0	0	0	1	1	1	1	1	0	1	1	1	1	0	1	1	0	0	0	0	0	0	0	0	0	0	0	0	0	0	1	1	0	0	0	1	1	0	1	1	1	1	8.9	4.74834	4.54115	6.77237	1
	2	0	2	1	0	0	0	0	0	0	2	2	1	1	2	2	1	1	0	0	0	0	0	0	0	0	0	0	0	0	0	0	1	1	0	1	1	1	0	1	1	1	1	1	11.8644	9.19854	10.4894	10.8542	0
	3	2	2	1	1	1	1	1	1	1	2	2	1	1	2	0	1	1	0	0	0	0	0	0	0	0	0	0	0	0	0	0	1	1	1	1	1	1	0	1	2	2	2	2	0.1	0		0.05	1
	4	2	0	0	0	0	1	0	0	0	2	2	1	2	0	0	0	0	0	0	0	0	0	1	0	0	0	0	0	0	0	0	1	1	1	1	1	1	1	1	1	0	0	0	3.4	2.44858		2.92429	0
	5	2	2	0	2	0	1	1	1	1	2	2	2	2	2	2	1	1	0	0	0	0	0	0	0	0	0	0	0	0	0	0	1	1	0	0	1	1	1	1	0	0	1	1	9.88593	8.80174	8.9701	9.38593	1
	6	0	0	0	1	0	0	0	0	0	2	2	1	1	0	0	2	1	0	0	0	0	0	0	0	0	0	0	0	0	0	0	1	0	1	1	1	1	1	1	2	2	2	1	7.4	11.4359		11.4359	0
	7	1	2	1	0	0	1	0	0	0	2	2	1	1	2	0	1	1	0	0	0	0	0	0	0	0	0	0	1	0	0	0	0	1	0	0	1	1	0	0	0	1	1	0	8.29082	9.28617	8.53485	8.60066	0
	8	2	2	1	0	1	0	1	0	1	2	2	1	1	1	0	1	1	0	0	0	0	0	0	1	0	0	0	0	0	0	0	1	1	0	0	1	1	1	1	0	0	2	2	7.82459	7.54627		7.54627	1
	9	2	2	1	0	0	0	0	0	0	2	2	2	2	1	1	1	1	1	0	0	0	0	0	0	0	0	0	0	0	0	0	1	1	0	0	0	1	0	0	1	1	1	1	1.8	3.66972	3.77035	2.76002	0
	10	2	2	1	0	0	1	0	0	0	2	2	2	2	0	1	1	1	0	0	0	0	0	0	0	0	0	0	0	0	0	0	0	0	0	0	1	1	0	1	1	1	1	1	3.94525	4.23247	4.18216	4.07628	0
	11	2	1	0	0	0	0	0	0	0	1	2	2	2	0	0	1	1	1	1	1	1	1	1	1	0	0	0	0	0	0	0	0	1	0	1	1	1	1	1	2	2	2	1	5.2	5.48204		5.34102	0
	12	2	2	1	0	0	0	0	0	0	2	2	1	1	1	0	1	1	0	0	0	0	0	0	1	0	0	0	0	0	0	0	1	1	1	1	1	1	1	1	1	0	1	0	9.34132	9.79499	9.66543	9.53576	0
	13	2	2	0	0	0	0	0	0	0	2	2	1	1	1	1	1	1	0	0	0	0	0	1	1	0	0	0	0	0	0	0	1	1	0	0	1	0	0	0	2	2	1	1	7.7	4.51489		6.10744	0
	14	2	2	1	0	1	1	1	1	1	2	2	2	2	1	2	1	1	0	0	0	1	0	0	1	0	0	1	1	0	0	0	1	1	0	0	1	1	1	1	2	2	1	1	3.65246	3.95708		3.80477	1
	15	2	2	1	1	0	0	0	0	0	2	2	1	2	2	2	0	1	0	0	0	0	0	0	1	0	0	0	0	0	0	0	0	1	1	0	0	1	1	1	0	2	2	0	6.44038	7.36568		6.90303	0
	16	1	2	0	0	1	1	0	0	0	2	2	1	1	1	0	1	1	0	0	0	0	0	0	0	0	0	0	1	0	0	0	1	1	0	0	1	1	1	0	1	1	1	1	37.0797	46.0385		41.5591	0
	17	2	2	1	2	0	0	0	0	0	2	2	1	1	0	0	1	1	0	0	0	0	0	0	0	0	0	0	0	0	0	0	1	1	0	0	1	1	0	0	1	1	1	1	0	0.0976562		0.0488281	0
	18	2	2	1	0	1	1	1	0	1	2	2	1	1	1	0	1	1	0	1	0	0	0	0	0	0	0	0	0	0	0	0	0	0	0	0	1	1	1	1	0	0	0	0	12.0782	17.6393	21.366	15.7904	1
	19	2	2	1	0	0	0	0	0	0	2	2	1	2	2	2	1	1	0	0	0	0	0	0	0	0	0	0	0	0	0	0	0	0	1	1	1	1	1	1	1	2	1	1	0.6	2.27058		1.43529	0
	20	0	2	2	2	0	0	0	0	0	2	2	2	2	2	0	1	1	0	0	0	0	0	0	0	0	0	0	0	0	0	0	0	0	0	0	1	0	0	0	1	1	1	1	25.785	30.2797		28.0323	0
	21	2	2	0	0	1	1	0	0	0	1	2	2	2	0	0	0	1	0	0	0	0	0	1	0	0	0	0	0	0	0	0	1	1	0	1	1	1	1	1	2	0	0	0	6.82261	10.0592	11.2663	8.74267	0
	22	1	2	1	0	1	1	1	1	1	2	2	2	2	2	0	1	1	0	0	0	0	0	0	1	0	0	0	0	0	0	0	1	1	1	0	1	1	1	1	1	1	1	1	17.7636	26.3928	27.0032	22.2308	1
	23	1	2	1	2	0	0	0	0	0	2	2	2	2	1	0	1	1	0	1	1	1	1	0	0	0	0	0	0	0	0	0	0	0	0	0	0	0	0	0	1	1	1	0	11.2985	10.832	10.2896	10.9296	0
	24	2	2	0	0	0	0	0	0	0	2	2	1	1	2	2	1	1	0	0	0	0	0	0	0	0	0	0	0	0	0	0	0	0	0	0	1	1	0	0	1	2	1	0	9.12698	8.74811	8.58407	8.89654	0
	25	2	2	0	0	0	1	0	0	0	2	2	1	1	1	2	1	0	0	0	0	0	0	0	0	0	0	0	0	0	0	0	1	1	1	1	1	1	0	0	2	1	1	0	0.1	0.0966184		0.0983092	0
	26	2	2	1	0	0	0	0	0	0	2	2	2	2	2	2	1	1	0	0	0	0	0	0	0	0	0	0	0	0	0	0	1	1	0	0	1	1	1	1	0	1	1	0	10.4607	10.3013	10.1633	10.3465	0
	27	0	1	2	0	0	1	0	0	0	2	2	1	1	2	0	1	1	0	0	0	0	0	1	1	0	0	0	0	0	0	0	0	0	0	0	0	1	0	0	2	2	1	2	0.5	0.598205		0.549103	0
	28	0	1	1	0	1	1	1	1	1	0	1	1	1	1	1	1	1	0	1	0	0	0	0	0	0	0	0	0	0	0	0	1	0	0	1	0	0	1	1	1	1	1	0	4.62777	3.20605		3.91691	1
	29	2	2	1	0	0	0	0	0	0	2	2	1	1	1	1	1	1	1	1	0	0	0	0	0	0	0	0	0	0	0	0	0	0	0	0	1	1	1	0	1	1	1	0	2.31156	1.12465	1.2939	1.76042	0
	30	0	2	1	0	0	1	0	0	0	2	1	1	1	1	0	1	1	0	0	0	0	0	0	1	0	0	0	0	0	0	0	0	0	0	1	1	1	1	1	2	2	1	2	19.2759	18.6025	20.54	19.4236	0
	31	2	2	0	0	1	1	0	1	1	2	2	2	2	1	1	1	1	0	0	0	0	0	0	0	0	0	1	1	0	0	0	1	1	1	1	1	1	1	1	1	1	1	1	15.4	10.4		12.9	1
	32	0	0	1	0	1	1	0	1	1	2	2	1	1	1	1	1	1	0	0	0	0	0	0	1	0	0	0	0	0	0	0	1	0	1	1	1	1	1	1	1	2	1	1	5.62561	5.89198		5.75879	1
	33	2	2	2	2	1	1	1	1	1	2	2	1	1	2	1	1	1	0	0	0	0	0	0	1	0	0	0	0	0	0	0	1	1	1	1	1	1	1	1	1	2	1	1	11.6346	11.3674	11.4407	11.5193	1
	34	0	2	1	0	0	0	0	0	0	2	2	1	1	2	2	1	1	0	0	0	0	0	0	0	0	0	0	0	0	0	0	0	0	0	0	1	1	0	0	0	1	1	1	2.7972	3.84294	4.83871	3.56901	0
	35	2	2	2	0	0	1	1	0	1	2	2	1	2	0	1	1	1	0	0	0	0	0	0	1	0	0	1	1	1	1	1	1	1	1	1	1	1	1	1	1	2	1	1	6.87783	18.1818		12.5298	1
	36	2	2	1	0	1	1	0	0	1	1	1	1	1	1	0	1	1	0	0	0	0	0	0	0	0	0	0	0	0	0	0	1	1	1	0	1	1	1	0	2	2	1	1	27.7286	24.6649	24.2541	26.094	1
	37	2	2	1	2	1	1	1	1	1	1	2	2	2	1	1	1	1	1	1	1	1	1	0	1	0	0	0	1	0	1	1	1	1	1	0	1	1	1	1	1	2	1	1	29.249	42.3004		35.7747	1
	38	2	1	0	1	0	0	0	0	0	2	2	1	1	1	2	1	0	0	0	0	0	0	1	1	0	0	0	0	0	0	0	0	0	0	0	1	1	1	1	2	2	2	2	2.9	2.85714		2.87857	0
	39	2	0	1	0	1	1	0	0	0	2	2	1	1	0	0	1	1	0	0	0	0	0	0	0	0	0	0	0	0	0	0	0	0	0	0	1	1	1	1	1	1	1	1	0.5	0.929368		0.714684	0
	40	0	0	1	0	1	1	0	0	0	2	2	1	1	1	0	1	1	0	0	0	0	0	0	0	0	0	0	0	0	0	0	0	0	1	0	1	1	1	1	1	1	1	1	14.557	13.3911	13.9214	14.1066	0
	41	1	1	0	0	1	0	0	0	0	1	2	1	1	0	0	0	2	0	0	0	0	0	1	1	0	0	0	0	0	0	0	1	1	0	0	1	1	1	1	1	1	0	0	5.8	4.52703		5.16351	0
	Parameters with agreement scores ≥ 0.40 for both intra- and inter-observer assessments were included in survival analyses (green). For these, the final score was recorded as follows:
	Categorical variables: most frequent score among observers; in case of a tie, consensus was reached through discussion
	Continuous variables: average of both observers’ measurements.
	The composite score (light blue) is the sum of four binary variables: necrosis, tumour cell spindling, extension into adipose tissue, and Ki67 ≥ 18% (scored as 1 if present; range 0–4).
	Event indicates tumour-related death (1) or censoring (0). NA = excluded due to death <2 weeks post-op (salmon pink in Dog ID).
[truncated: 6 more columns]
